# Supplementary material for: Chlorination of Phenethyl Isothiocyanate Potentiates Cytotoxicity and Apoptosis in Multidrug-Resistant Leukemia Cells
Source: Int J Mol Sci. 2026 Jun 29;27(13):5869. doi: 10.3390/ijms27135869 (PMC13362159; doi:10.3390/ijms27135869)
Supplement: Supplementary file 1 [file ijms-27-05869-s001.zip]

Archive with 1 entries (1 files):
- ijms-4368470-supplementary.pdf
